# Supplementary material for: Capturing spiral radial growth of conifers using the superellipse to model tree-ring geometric shape
Source: Front Plant Sci. 2015 Oct 15;6:856. doi: 10.3389/fpls.2015.00856 (PMC4606055; doi:10.3389/fpls.2015.00856)
Supplement: Supplementary file 2 [file DataSheet2.ZIP]

Archive with 2 entries (2 files):
- Appendix S1. MATLAB and R functions developed.txt
- Appendix S2. The usage of functions developed in the present study.doc
