# Supplementary material for: Capturing spiral radial growth of conifers using the superellipse to model tree-ring geometric shape
Source: Front Plant Sci. 2015 Oct 15;6:856. doi: 10.3389/fpls.2015.00856 (PMC4606055; doi:10.3389/fpls.2015.00856)
Supplement: Supplementary file 2 [file DataSheet2.ZIP › Appendix S1. MATLAB and R functions developed.txt]

Appendix S1. MATLAB and R functions developed

(1) The MATLAB procedure. The following codes need be saved to the 
    default working directory of MATLAB as a M-file named "profile".

%%%% Starting of the "profile" function %%%%%%%%%%%%%%%%%%%%%%%%%%%%%%%
%%%% Development time: Early July, 2014 %%%%%%%%%%%%%%%%%%%%%%%%%%%%%%%
%%%% Function: To produce the planar coordinates from a bmp image  %%%%
%%%% e-mail: peijianshi@gmail.com (Dr. Peijian Shi) %%%%%%%%%%%%%%%%%%%

%%%% There are four parameters that must be necessarily input %%%%%%%%%
%%%% The input order of these four parameters CANNOT be changed %%%%%%%
%%%% x_ratio denotes the ratio of image width to its real width %%%%%%% 
%%%% y_ratio denotes the ratio of image height to its real height %%%%%
%%%% read_dir denotes the directory where the image is stored %%%%%%%%%
%%%% The image type has been actually designated in read_dir %%%%%%%%%%
%%%% write_dir denotes the directory where the data will be stored %%%%
%%%% The stored data type should be designated in write_dir %%%%%%%%%%%
%%%% e.g.,    profile(1, 1, 'c:/SF.bmp', 'c:/edge_data.csv') %%%%%%%%%%
%%%% Reference: Xue SF. 2009. J. Hengshui Univ. 11(4), 25-27 %%%%%%%%%%
%%%% The function has been largely improved relative to Xue's %%%%%%%%%

function shape = profile(x_ratio, y_ratio, read_dir, write_dir)

  str = {'c:/SF.bmp', 'c:/edge_data.csv'};
  if nargin < 4, write_dir = str(2); end
  if nargin < 3, read_dir = str(1); end
  if nargin < 2, y_ratio = 1; end
  if nargin < 1, x_ratio = 1; end  
  c = imread( char(strcat(read_dir)) );
  INFO = imfinfo( char(strcat(read_dir)) );
  
  %%%% To obtain the information of image resolutions (in pixel per cm) %%%%%%
  DPI.h = INFO.HorzResolution/100;
  DPI.v = INFO.VertResolution/100;

  %%%% To decide whether the image is planar or three-dimensional %%%%
  len.value = length(size(c));
  %%%% If it is three-dimensional, we transform it into be planar %%%%
  if len.value > 2
    c = rgb2gray(c);
  end

  b = edge(flipud(c),'canny');
  [u, v] = find(b);
  xp = v;
  yp = u;
  x0 = mean([min(xp), max(xp)]);
  y0 = mean([min(yp), max(yp)]);
  xp1 = xp - x0;
  yp1 = yp - y0;
  [cita, r] = cart2pol(xp1, yp1);
  q = sortrows([cita, r]);
  cita = q(:, 1);
  r = q(:,2);
  [x, y] = pol2cart(cita, r);
  x = x + x0;
  y = y + y0;

  %%%% A is the real height of the image in pixel %%%%%
  %%%% B is the real width of the image in pixel %%%%
  %%%% P is the real height of the image in cm %%%%%%%%
  %%%% Q is the real width of the image in cm %%%%%%%
  [A B] = size(c);
  P = A / DPI.h;
  Q = B / DPI.v;

  x = x/B*Q / x_ratio;
  y = y/A*P / y_ratio;

  figure(2)
  plot(x, y, 'k-', 'LineWidth', 3)
  xlim([min(x) max(x)])
  ylim([min(y) max(y)])
  axis equal
  
  z = [x y];
  csvwrite( char(strcat(write_dir)), z); 
%%%% Ending of the "profile" function %%%%%%%%%%%%%%%%%%%%%%%%%%%%%%%%%


(2) The R procedures (including ten R functions separated by the lines of pound sign). 
    Every function's script need be separately saved to a new R-file. The corresponding
    names of these R-files are as follows:
    "simu.sf", "optim.sf", "fit.sf", "area.sf", "perc.sf", "cv.sf", "fit.logistic", 
    "angle.corr", "perimeter.sf", and "optim.circle". 


#### Starting of the "simu.sf" function ###############################
simu.sf <- function(phi, par, CV = 0, fig.opt = F){
    # simu.sf function
    # Codes were developed in mid-April to June, 2014
    # Email: peijianshi@gmail.com (Dr. Peijian Shi)

    phi      <- sort(phi, decreasing = FALSE)
    x0       <- par[1]
    y0       <- par[2]
    theta    <- par[3]
    a        <- par[4]
    k        <- par[5]
    n        <- par[6]
    b        <- k*a
    r        <- (abs(1/a*cos(phi))^n + abs(1/b*sin(phi))^n)^(-1/n)
    r.random <- c()
    for(i in 1:length(r)){
        r.random[i] <- rnorm(1, r[i], r[i]*CV)
    }
    r        <- r.random
    x        <- r*cos(phi)
    y        <- r*sin(phi)
    x.rot    <- x*cos(theta) - y*sin(theta)
    y.rot    <- y*cos(theta) + x*sin(theta)
    r.rot    <- sqrt(x.rot^2 + y.rot^2)
    x.coordi <- x.rot + x0
    y.coordi <- y.rot + y0

    if(fig.opt == "T" | fig.opt == "TRUE"){
        win.graph()
        par(mar=c(4, 4, 1, 1))
        plot(x.coordi, y.coordi, asp=1, xlab="x", ylab="y", pch=1)
        abline(h=y0, lty=2, col=4)
        abline(v=x0, lty=2, col=4)  
        if(abs(par[3])%%pi/2 != 0){
            slope <- tan(par[3])
            abline(-slope*par[1]+par[2], slope, col=1, lty=2)
        }
        if(abs(par[3])%%pi/2 == 0){
            abline(v = par[1], col = 1, lty=2)
        }

        tiff(filename = "c:/Simulated.ring.tif", width = 72, height = 72, 
             units = "mm", pointsize = 5, res = 900)
        par(mar=c(5,5,1,1))
        plot(x.coordi, y.coordi, asp=1, xlab="x", ylab="y", pch=1, cex.lab=1.5, cex.axis=1.5)
        abline(h=y0, lty=2, col=4)
        abline(v=x0, lty=2, col=4)  
        if(abs(par[3])%%pi/2 != 0){
            slope <- tan(par[3])
            abline(-slope*par[1]+par[2], slope, col=1, lty=2)
        }
        if(abs(par[3])%%pi/2 == 0){
            abline(v = par[1], col = 1, lty=2)
        }
        dev.off()
    }

    return( list(x = x.coordi, y = y.coordi, r = r.rot) )
}
#### Ending of the "simu.sf" function #################################


#### Starting of the "optim.sf" function ##############################
optim.sf <- function(x, y, x0.initial=0, y0.initial=0, theta.initial=0, a.initial=1, 
                     k.initial=1, n.initial=2, fig.opt="F", para.list="F", convergence="Chi.square"){
    # optim.sf function
    # Codes were developed in mid-April to mid-June, 2014
    # Codes were further improved in early July, 2014
    # Email: peijianshi@gmail.com (Dr. Peijian Shi)

    superformula <- function(phi, par){
        phi   <- sort(phi, decreasing = FALSE)
        theta <- par[1]
        a     <- par[2]
        k     <- par[3]
        n     <- par[4]
        b     <- k*a
        r     <- (abs(1/a*cos(phi))^n + abs(1/b*sin(phi))^n)^(-1/n)
        x     <- r*cos(phi)
        y     <- r*sin(phi)
        tab   <- data.frame(x=x, y=y, phi=phi, r=r)
        return(tab)
    }

    Gielis <- function(z){

        x0      <- z[1]
        y0      <- z[2]
        theta   <- z[3]
        a       <- z[4]
        k       <- z[5]
        n       <- z[6]
        b       <- k*a
        x.obs   <- x - x0
        y.obs   <- y - y0
        x.temp  <- x.obs*cos(theta) + y.obs*sin(theta)
        y.temp  <- y.obs*cos(theta) - x.obs*sin(theta)
        x.obs   <- x.temp
        y.obs   <- y.temp     
        r.obs   <- sqrt( x.obs^2 + y.obs^2 )
        phi.obs <- acos(x.obs/r.obs)
        cond1   <- y.obs >= 0
        cond2   <- y.obs <  0
        xx1     <- x.obs[cond1]
        xx2     <- x.obs[cond2]     
        yy1     <- y.obs[cond1] 
        yy2     <- y.obs[cond2]  
        phi1    <- phi.obs[cond1]  
        phi2    <- 2*pi - phi.obs[cond2]
        phi.obs <- c(phi1, phi2) 
        x.obs   <- c(xx1, xx2)
        y.obs   <- c(yy1, yy2)
        resu    <- sort(phi.obs, decreasing = FALSE, index.return= T )
        phi.obs <- resu$x
        Index   <- resu$ix
        x.obs   <- x.obs[Index]
        y.obs   <- y.obs[Index]
        r.obs   <- sqrt( x.obs^2 + y.obs^2 ) 
        ex      <- (abs(1/a*cos(phi.obs))^n + abs(1/b*sin(phi.obs))^n)^(-1/n)
        if(convergence == "Chi.square"){
            return( abs( sum((r.obs-ex)^2/ex) ) )
        }
        if(convergence == "RSS"){
            return( sum( (r.obs - ex)^2 ) )
        }
    }  

    OptimResult <- optim(c(x0.initial, y0.initial, theta.initial, 
                         a.initial, k.initial, n.initial), Gielis)

    goal.x0     <- OptimResult$par[1]
    goal.y0     <- OptimResult$par[2]
    goal.theta  <- OptimResult$par[3]
    goal.a      <- OptimResult$par[4]
    goal.k      <- OptimResult$par[5]
    goal.n      <- OptimResult$par[6]

    #### To solve the issue of k > 1 ###############
    if(goal.k > 1){
        goal.a     <- goal.a * goal.k
        goal.k     <- 1/goal.k
        goal.theta <- pi - goal.theta
    }
    #################################################

    #### To solve the issue of abs(theta) > 2*pi ####
    if(goal.theta > 2*pi){
        goal.theta <- (goal.theta)%%(2*pi)
    }
    if(goal.theta < -2*pi){
        goal.theta <- -((-goal.theta)%%(2*pi))
    }
    ###################################################
                  
    goal.temp   <- c(goal.theta, goal.a, goal.k, goal.n)
    x.obs       <- x - goal.x0
    y.obs       <- y - goal.y0
    x.new       <- x.obs*cos(goal.theta) + y.obs*sin(goal.theta)
    y.new       <- y.obs*cos(goal.theta) - x.obs*sin(goal.theta)
    x.obs       <- x.new
    y.obs       <- y.new     
    r.obs       <- sqrt( x.obs^2 + y.obs^2 )
    phi.obs     <- acos(x.obs/r.obs)
    cond1       <- y.obs >= 0
    cond2       <- y.obs <  0
    xx1         <- x.obs[cond1]
    xx2         <- x.obs[cond2]
    yy1         <- y.obs[cond1] 
    yy2         <- y.obs[cond2]     
    phi1        <- phi.obs[cond1]  
    phi2        <- 2*pi - phi.obs[cond2]
    phi.obs     <- c(phi1, phi2) 
    x.obs       <- c(xx1, xx2)
    y.obs       <- c(yy1, yy2)
    resu        <- sort(phi.obs, decreasing = FALSE, index.return= T )
    phi.obs     <- resu$x
    Index       <- resu$ix
    x.obs       <- x.obs[Index]
    y.obs       <- y.obs[Index]
    r.obs       <- sqrt( x.obs^2 + y.obs^2 )
    x1          <- x.obs
    y1          <- y.obs
    r.theo      <- superformula(phi.obs, goal.temp)$r
    x.theo      <- r.theo*cos(phi.obs)
    y.theo      <- r.theo*sin(phi.obs)
    x2          <- x.theo
    y2          <- y.theo
    goal.par    <- c(goal.x0, goal.y0, goal.temp) 

    if(fig.opt == "T" | fig.opt == "TRUE"){

        win.graph()
        par(mar=c(4, 4, 1, 1))
        plot(x1, y1, xlab="x", ylab="y", pch=1, col=1, asp=1, cex.lab=1.5, cex.axis=1.5)
        lines(x2, y2, col=2, lwd=1)
        abline(h=0, lty=2, col=4)
        abline(v=0, lty=2, col=4)

        tiff(filename = "c:/Standardized.data.fitting.tif", width = 72, height = 72, 
             units = "mm", pointsize = 5, res = 900)
        par(mar=c(5, 5, 1, 1))
        plot(x1, y1, xlab="x", ylab="y", pch=1, col=1, asp=1, cex.lab=1.5, cex.axis=1.5)
        lines(x2, y2, col=2, lwd=2)
        abline(h=0, lty=2, col=4)
        abline(v=0, lty=2, col=4)
        dev.off()
    }
    
    r1          <- sqrt(x1^2 + y1^2)
    r2          <- sqrt(x2^2 + y2^2)
    RSS         <- sum((r1 - r2)^2)
    Chi.square  <- sum( abs( (r1 - r2)^2/r2 ) )
    R.square    <- 1-sum((r1-r2)^2)/sum((r1-mean(r1))^2)

    
    para.tab    <- data.frame(Parameter = c("x0", "y0", "theta", "a", "k", 
                     "n", "R.square", "RSS", "Chi.square", "sample.size"), 
                     Estimate = c(goal.par, R.square, RSS, Chi.square, length(x)))
    

    if(para.list == "T" | para.list == "TRUE"){
        print(para.tab)
        cat("\n")
    }

    return(list(par=goal.par, R.square=R.square, RSS=RSS, Chi.square=Chi.square, 
      sample.size=length(x), r.obs=r1, r.pred=r2, x.obs=x1, x.pred=x2, y.obs=y1, y.pred=y2))
}
#### Ending of the "optim.sf" function ################################


#### Starting of the "fit.sf" function ################################
fit.sf <- function(x.given, y.given, x0=0, y0=0, theta=0, 
                   a=1, k=1, n=2, para.list=T, fig.opt=T, convergence="Chi.square"){
    # fit.sf function
    # Codes were developed in mid-April to mid-June, 2014
    # Codes were further improved in early July, 2014
    # Email: peijianshi@gmail.com (Dr. Peijian Shi)

    total.len <- length(x0)*length(y0)*length(theta)*length(a)*length(k)*length(n)
    print(paste("Number of the loops is: ", total.len))
    cat("\n")
    key.mat   <- matrix(NA, nrow=total.len, ncol=8)
    q         <- 0
    for(k1 in 1:length(x0)){
     for(k2 in 1:length(y0)){
      for(k3 in 1:length(theta)){
       for(k4 in 1:length(a)){
        for(k5 in 1:length(k)){   
         for(k6 in 1:length(n)){

             res <- optim.sf(x.given, y.given, x0.initial=x0[k1], y0.initial=y0[k2], 
                             theta.initial=theta[k3], a.initial=a[k4], k.initial=k[k5], 
                             n.initial=n[k6], fig.opt=F, para.list=F, convergence=convergence)

             q   <- q + 1
             cat(" ", q)
             if (q %% 15 == 0)                     
                 cat("\n")
             if (q %% total.len == 0){ 
                 cat("\n")
                 cat("\n")}
             if(convergence == "Chi.square"){
                 key.mat[q, ] <- c(res$par, res$R.square, res$Chi.square)
             }
             if(convergence == "RSS"){
                 key.mat[q, ] <- c(res$par, res$R.square, res$RSS)
             }
          
         }
        }
       }
      }
     }
    }
    
    key.mat  <<- key.mat
    goal.q   <- which.min(key.mat[, 8])[1]
    key.arr  <- key.mat[goal.q, ]
    par      <- key.arr[1:6]  

    res0     <- optim.sf(x.given, y.given, x0.initial=par[1], y0.initial=par[2], 
                          theta.initial=par[3], a.initial=par[4], k.initial=par[5], 
                          n.initial=par[6], fig.opt=F, para.list=F, convergence=convergence)
    par      <- res0$par    

    para.tab <- data.frame(Parameter = c("x0", "y0", "theta", "a", "k", "n", 
                "R.square", "RSS", "Chi.square", "sample.size"), 
                Estimate = c(res0$par, res0$R.square, res0$RSS, res0$Chi.square, length(x.given)))

    if(para.list == "T" | para.list == "TRUE"){
        print(para.tab)
        cat("\n")
    }

    if(fig.opt == "T" | fig.opt == "TRUE"){
        phi.arr <- seq(0, 2*pi, len=10000)
        results <- simu.sf(phi.arr, par)
        win.graph()
        par(mar=c(4, 4, 1, 1))
        plot(x.given, y.given, xlab="x", ylab="y", pch=1, col=1, 
             lwd=1, asp=1, cex.lab=1.5, cex.axis=1.5)
        lines(results$x, results$y, type="l", asp=1, col=2, lwd=1)
        if(abs(par[3])%%pi/2 != 0){
            slope <- tan(par[3])
            abline(-slope*par[1]+par[2], slope, col=1, lty=2)
            abline(h = par[2], col=4, lty=2)
        }
        if(abs(par[3])%%pi/2 == 0){
            abline(v = par[1], col = 1, lty=2)
            abline(h = par[2], col=4, lty=2)
        }

        tiff(filename = "c:/Data.fitting.tif", width = 72, height = 72, 
             units = "mm", pointsize = 5, res = 900)
        par(mar=c(5,5,1,1))
        plot(x.given, y.given, xlab="x", ylab="y", pch=1, col=1, 
             lwd=1, asp=1, cex.lab=1.5, cex.axis=1.5)
        lines(results$x, results$y, type="l", asp=1, col=2, lwd=2)
        if(abs(par[3])%%pi/2 != 0){
            slope <- tan(par[3])
            abline(-slope*par[1]+par[2], slope, col=1, lty=2)
            abline(h = par[2], col=4, lty=2)
        }
        if(abs(par[3])%%pi/2 == 0){
            abline(v = par[1], col = 1, lty=2)
            abline(h = par[2], col=4, lty=2)
        }
        dev.off()

    }
   
    return( list(par=res0$par, R.square=res0$R.square, RSS=res0$RSS, Chi.square=res0$Chi.square, 
         sample.size=length(x.given), r.obs=res0$r.obs, r.pred=res0$r.pred, 
         x.obs=res0$x.obs, x.pred=res0$x.pred, y.obs=res0$y.obs, y.pred=res0$y.pred) )
   
}
#### Ending of the "fit.sf" function ##################################


#### Starting of the "area.sf" function ###############################
area.sf <- function(par, point.num = 2000){
    # area.sf function
    # Codes were developed in early July, 2014
    # Email: peijianshi@gmail.com (Dr. Peijian Shi)

    library(sp)
    library(splancs)
    par       <- rbind(par)
    Phi       <- seq(0, 2*pi, len=point.num)
    x0        <- rep(0, length(par[,1]))
    y0        <- x0
    theta     <- x0
    par       <- cbind(x0, y0, theta, par)
    pred.area <- c()
    for(i in 1:nrow(par)){
        tempo        <- par[i, ] 
        res          <- simu.sf(Phi, tempo, CV = 0, fig.opt = F)
        shape2       <- cbind(res$x, res$y)
        pred.area[i] <- areapl(shape2)
    }
    list(pred.area=pred.area)
}
#### Ending of the "area.sf" function #################################


#### Starting of the "perc.sf" function ###############################
perc.sf <- function (x.obs, y.obs, ini.val, alpha=c(0.50, 0.025, 0.975), 
                     boot.num=200, point.num=2000, fig.opt=T, convergence="Chi.square"){
    # perc.sf function
    # Codes were developed in early July, 2014
    # Email: peijianshi@gmail.com (Dr. Peijian Shi)

    bootmatrix <- matrix(NA, nrow = boot.num, ncol = (length(ini.val) + 2))
    cat("\n")
    print(paste("Total of the loops is:", boot.num))
    q           <- 0
    for (i in 1:boot.num) {
        q <- q + 1
        cat(" ", q)
        if (q %% 15 == 0) 
            cat("\n")
        if (q %% boot.num == 0) 
            cat("\n")
        index1   <- sample(1:length(x.obs), replace = TRUE)
        x.sample <- x.obs[index1]
        y.sample <- y.obs[index1]
        x.boot   <- sort(x.sample, index.return = TRUE)$x
        index2   <- sort(x.sample, index.return = TRUE)$ix
        y.boot   <- y.sample[index2]

        res      <- optim.sf(x.boot, y.boot, x0.initial=ini.val[1], y0.initial=ini.val[2], 
                             theta.initial=ini.val[3], a.initial=ini.val[4], 
                             k.initial=ini.val[5], n.initial=ini.val[6], convergence=convergence)        
        if(convergence == "Chi.square"){
            bootmatrix[i, ] <- c(res$par, res$R.square, res$Chi.square)
        }
        if(convergence == "RSS"){
            bootmatrix[i, ] <- c(res$par, res$R.square, res$RSS)
        }
    } 
    if(convergence == "Chi.square"){
        colnames(bootmatrix) <- c("x0", "y0", "theta", "a", "k", "n", "R.square", "Chi.square")
    }
    if(convergence == "RSS"){
        colnames(bootmatrix) <- c("x0", "y0", "theta", "a", "k", "n", "R.square", "RSS")
    }

    temporary  <- area.sf(bootmatrix[,4:6], point.num=point.num)
    Area.arr   <- temporary$pred.area
    bootmatrix <- cbind(bootmatrix, Area.arr)
    sd.val     <- as.numeric( apply(bootmatrix, 2, sd) )
    ci.mat     <- matrix( NA, nrow = 9, ncol = (length(alpha)+1) )

    for (i in 1:9) {
        ci.mat[i, 2:(length(alpha) + 1)] <- as.numeric(quantile(bootmatrix[, i], alpha))
    }

    ci.mat[,1]       <- cbind(sd.val)
    colnames(ci.mat) <- c("standard error", names(quantile(bootmatrix[, 9], alpha)))
    if(convergence == "Chi.square"){
        rownames(ci.mat) <- c("x0", "y0", "theta", "a", "k", "n", "R.square", "Chi.square", "Area")
    }
    if(convergence == "RSS"){
        rownames(ci.mat) <- c("x0", "y0", "theta", "a", "k", "n", "R.square", "RSS", "Area")
    }

    if(fig.opt == "T" | fig.opt == "TRUE"){
        theta.rep   <- bootmatrix[,3]
        a.rep       <- bootmatrix[,4]
        k.rep       <- bootmatrix[,5]
        n.rep       <- bootmatrix[,6]
        segment     <- 10
        theta.seg   <- (max(theta.rep) - min(theta.rep))/segment
        a.seg       <- (max(a.rep) - min(a.rep))/segment
        k.seg       <- (max(k.rep) - min(k.rep))/segment
        n.seg       <- (max(n.rep) - min(n.rep))/segment
        theta.range <- seq( min(theta.rep)-theta.seg, max(theta.rep)+theta.seg, len=10000 ) 
        den.theta   <- dnorm(theta.range, mean(theta.rep), sd(theta.rep))
        a.range     <- seq( min(a.rep) - a.seg, max(a.rep) + a.seg, len=10000 ) 
        den.a       <- dnorm(a.range, mean(a.rep), sd(a.rep))
        k.range     <- seq( min(k.rep) - k.seg, max(k.rep) + k.seg, len=10000 ) 
        den.k       <- dnorm(k.range, mean(k.rep), sd(k.rep))
        n.range     <- seq( min(n.rep) - n.seg, max(n.rep) + n.seg, len=10000 ) 
        den.n       <- dnorm(n.range, mean(n.rep), sd(n.rep))
        theta.max1  <- max(den.theta)
        a.max1      <- max(den.a)
        k.max1      <- max(den.k)
        n.max1      <- max(den.n)

        win.graph()

        theta.hist <- hist(theta.rep)      
        a.hist     <- hist(a.rep)
        k.hist     <- hist(k.rep)
        n.hist     <- hist(n.rep)
        theta.max2 <- max(theta.hist$density)
        a.max2     <- max(a.hist$density)
        k.max2     <- max(k.hist$density)
        n.max2     <- max(n.hist$density)
        theta.max3 <- max(theta.max1, theta.max2)
        a.max3     <- max(a.max1, a.max2)
        k.max3     <- max(k.max1, k.max2)
        n.max3     <- max(n.max1, n.max2)

        par(mfrow=c(2, 2))   
        par(mar=c(4, 4, 1, 1))

        hist(theta.rep, xlab = expression(theta), freq=FALSE, main = c(""), ylim=c(0, theta.max3*1.05))  
        lines(theta.range, den.theta, col=2, lwd=2)
        box()
     
        hist(a.rep, xlab = expression("a"), freq=FALSE, main = c(""), ylim=c(0, a.max3*1.05))   
        lines(a.range, den.a, col=2, lwd=2)
        box()
     
        hist(k.rep, xlab = expression("k"), freq=FALSE, main = c(""), ylim=c(0, k.max3*1.05)) 
        lines(k.range, den.k, col=2, lwd=2)
        box()
       
        hist(n.rep, xlab = expression("n"), freq=FALSE, main = c(""), ylim=c(0, n.max3*1.05))
        lines(n.range, den.n, col=2, lwd=2)
        box()


        tiff(filename = "c:/Histogram.theta.tif", width = 72, height = 72, 
              units = "mm", pointsize = 6, res = 900)   
            par(mar=c(5, 5, 2, 2))
            hist(theta.rep, xlab = expression(theta), main = c(""), 
                 freq=FALSE, cex.lab=1.5, cex.axis=1.5, ylim=c(0, theta.max3*1.05))  
            lines(theta.range, den.theta, col=2, lwd=2)
            box()
        dev.off()

        tiff(filename = "c:/Histogram.a.tif", width = 72, height = 72, 
              units = "mm", pointsize = 6, res = 900)   
            par(mar=c(5, 5, 2, 2))
            hist(a.rep, xlab = expression("a"), main = c(""), 
                 freq=FALSE, cex.lab=1.5, cex.axis=1.5, ylim=c(0, a.max3*1.05))
            lines(a.range, den.a, col=2, lwd=2)
            box()
        dev.off()

        tiff(filename = "c:/Histogram.k.tif", width = 72, height = 72, 
              units = "mm", pointsize = 6, res = 900)   
            par(mar=c(5, 5, 2, 2))
            hist(k.rep, xlab = expression("k"), main = c(""), 
                 freq=FALSE, cex.lab=1.5, cex.axis=1.5, ylim=c(0, k.max3*1.05))  
            lines(k.range, den.k, col=2, lwd=2)
            box()
        dev.off()

        tiff(filename = "c:/Histogram.n.tif", width = 72, height = 72, 
              units = "mm", pointsize = 6, res = 900)   
            par(mar=c(5, 5, 2, 2))
            hist(n.rep, xlab = expression("n"), main = c(""), 
                 freq=FALSE, cex.lab=1.5, cex.axis=1.5, ylim=c(0, n.max3*1.05))
            lines(n.range, den.n, col=2, lwd=2)
            box()
        dev.off()
    }
    list(bootmatrix = bootmatrix, ci.mat = ci.mat)
}
#### Ending of the "perc.sf" function #################################


#### Starting of the "cv.sf" function #################################
cv.sf <- function(r.obs, r.pred, fig.opt = F){
    # cv.sf function
    # Codes were developed in early July, 2014
    # Email: peijianshi@gmail.com (Dr. Peijian Shi)

    r.diff       <- r.obs - r.pred
    temp         <- r.diff/r.pred
    r.cv         <- sd(temp)

    if(fig.opt == "T" | fig.opt == "TRUE"){
        r.seg        <- (max(r.diff) - min(r.diff))/10
        r.diff.range <- seq(min(r.diff) - r.seg, max(r.diff) + r.seg, len=10000)
        max.den1     <- max(dnorm(r.diff.range, mean(r.diff), sd(r.diff))) 

        win.graph()
        temp     <- hist(r.diff,freq=FALSE)
        max.den2 <- max( temp$density)
        max.den3 <- max(max.den1, max.den2)
        par(mfrow=c(1, 2))
        par(mar=c(4, 4, 1, 1))                        
        hist(r.diff, xlab="Residuals of r", main="", freq = FALSE, ylim=c(0, max.den3*1.05))
        lines(r.diff.range, dnorm(r.diff.range, mean(r.diff), 
              sd(r.diff)), col=2, lwd=2, main="")
        box()
        
        plot(r.obs, r.pred, asp=1, pch=1, xlab="Observed values of r", 
             ylab="Predicted values of r")
        abline(0,1,col=2, lwd=2)

        tiff(filename = "c:/cv.i.tif", width = 72, height = 72, 
             units = "mm", pointsize = 5, res = 900)  
        par(mar=c(5, 5, 2, 2))
        hist(r.diff, xlab="Residuals of r", main="", freq = FALSE, ylim=c(0, max.den3*1.05), 
             cex.lab=1.5, cex.axis=1.5)     
        lines(r.diff.range, dnorm(r.diff.range, mean(r.diff), 
              sd(r.diff)), col=2, lwd=2, main="")
        box()
        dev.off()
            
        tiff(filename = "c:/cv.ii.tif", width = 72, height = 72, 
             units = "mm", pointsize = 5, res = 900) 
        par(mar=c(5, 5, 2, 2))
        plot(r.obs, r.pred, asp=1, pch=1, cex=2, xlab="Observed values of r", 
             ylab="Predicted values of r", cex.lab=1.5, cex.axis=1.5)
        abline(0,1,col=2, lwd=2)        
        dev.off()

    }
    
    list(r.residuals=r.diff, r.cv = r.cv)
}
#### Ending of the "cv.sf" function ###################################


#### Starting of the "fit.logistic" function ##########################
fit.logistic <- function(x, y, A.inf.arr, alpha.arr, beta.arr, fig.opt = "T", convergence="Chi.square"){ 
    # fit.logistic function
    # This function was derived from the early function in Shi et al. (2013)
    # codes were improved in mid-June to early July, 2014
    # Email: peijianshi@gmail.com (Dr. Peijian Shi)

  logistic <- function(P,x){
    A.inf <- P[1]
    alpha <- P[2]
    beta  <- P[3]
    A.inf / (1+exp(alpha - beta*x))
  }


  Linshi <- function(x, y, ini.val, beta.ini) {

    A.inf.ini <- ini.val[1]
    alpha.ini <- ini.val[2]
    beta.ini  <- ini.val[3]

    Control <- function(q){
      A.inf     <- q[1]
      alpha     <- q[2]
      beta      <- q[3]
      expected  <- A.inf / (1+exp(alpha - beta*x))
      if(convergence == "Chi.square"){
          return( abs(sum((y-expected)^2/expected)) )
      }
      if(convergence == "RSS"){
          return( sum((y - expected)^2) )
      }
    }
    OptimResults <- optim( c(A.inf.ini, alpha.ini, beta.ini), Control )
    goal.A.inf   <- OptimResults$par[1]
    goal.alpha   <- OptimResults$par[2]
    goal.beta    <- OptimResults$par[3]
    goal.value   <- OptimResults$value
    return(list(A.inf = goal.A.inf, alpha = goal.alpha, beta = goal.beta, item = goal.value))
  }
  k.required <- length(A.inf.arr)*length(alpha.arr)*length(beta.arr)
  range.matrix   <- matrix(NA, nrow = k.required, ncol = 3);
  k              <- 0
  for(c1 in 1:length(A.inf.arr)){
    for(c2 in 1:length(alpha.arr)){
      for(c3 in 1:length(beta.arr)){                
          k                <- k+1
          range.matrix[k,] <- c( A.inf.arr[c1], alpha.arr[c2], beta.arr[c3] )         
      }
    }
  }
  print(paste("Number of the loops is: ", k.required))
  cat("\n")
  item.arr <- c() 
  for(q in 1:k.required){
    cat(" ", q)
    if (q %% 15 == 0) 
      cat("\n")
    if (q %% k.required == 0) 
      cat("\n")
    res1        <- Linshi(x, y, range.matrix[q, ])
    item.arr[q] <- res1$item
  }

  index1 <- which( item.arr == min(item.arr), arr.ind = TRUE)
  index2 <- index1[1]
  res2   <- Linshi(x, y, range.matrix[index2, ])
  Mat    <- c(res2$A.inf, res2$alpha, res2$beta)
  Chi.square <- sum((y-logistic(Mat[1:3],x))^2/logistic(Mat[1:3],x))
  R.square   <- 1-sum((logistic(Mat[1:3],x)-y)^2)/sum((y-mean(y))^2)
  RSS        <- sum((y-logistic(Mat[1:3],x))^2)
  xfit       <- seq(min(x)-(max(x)-min(x))/20, max(x)+(max(x)-min(x))/20, len=1000)    
  xlimits    <- c(min(x)-(max(x)-min(x))/20, max(x)+(max(x)-min(x))/20) 
  ylimits    <- c(min(y)-(max(y)-min(y))/20, max(y)+(max(y)-min(y))/20)

  if ( fig.opt == "TRUE" | fig.opt == "T" ){
    win.graph()
    par(mar=c(4,4,1,1))
    plot(xfit, logistic(Mat[1:3], xfit),type="l",col=2, lwd=1, xlim = xlimits, ylim = ylimits, 
           cex.lab=1.0, cex.axis=1.0, xlab=c("Year"), ylab=c("Area"))  
    points(x, y, pch=1, cex=1)

    tiff(file = "c:/logistic.fit.tif", width=72, height=72, units='mm',res=900,compression='lzw',pointsize=5)
    par(mar=c(5,5,1,1))
    plot(xfit, logistic(Mat[1:3], xfit),type="l",col=2, lwd=2, xlim = xlimits, ylim = ylimits, 
           cex.lab=1.5, cex.axis=1.5, xlab=c("Year"), ylab=c("Area"))  
    points(x, y, pch=1, cex=2)

    dev.off()
  }
  
  if(convergence == "Chi.square"){
        return(list(A.inf=Mat[1], alpha=Mat[2], beta=Mat[3], 
               R.square=R.square, Chi.square = Chi.square))
  }
  if(convergence == "RSS"){
        return(list(A.inf=Mat[1], alpha=Mat[2], beta=Mat[3], 
               R.square=R.square, RSS = RSS))
  }
}
#### Ending of the "fit.logistic" function ############################


#### Starting of the "angle.corr" function ############################
angle.corr <- function(x, y, dif = pi/2, auto.adj = "T", span=1/3, fold=5, fig.opt="TRUE"){
    # angle.corr function
    # Codes were developed in late July to late August, 2014
    # Email: peijianshi@gmail.com (Dr. Peijian Shi)

    #if(y[1] >= 2*pi) y[1] <- y[1] %% (2*pi)
    #if(y[1] < -2*pi) y[1] <- -( (-y[1]) %% (2*pi) )
    if(y[1] >= pi) y[1] <- y[1] %% pi
    if(y[1] < -pi) y[1] <- -( (-y[1]) %% pi )
 
    for (i in 2:length(y)){

        if( abs(y[i] - y[i-1]) < dif ){
            y[i] <- y[i]
        }        

        if( abs(y[i] - y[i-1]) >= dif ){
           
            if( abs(y[i-1]) < 2*pi ){
                inte   <- 0
            }

            if(y[i-1] >= 2*pi){
                inte   <- floor( y[i-1] / (2*pi) ) 
                y[i-1] <- y[i-1] %% (2*pi)
            }

            if(y[i-1] <= -2*pi){ 
                inte   <- -floor( (-y[i-1]) / (2*pi) )
                y[i-1] <- -( (-y[i-1]) %% (2*pi) )
            }

            if( abs(y[i] - y[i-1]) < dif ){
                y[i]   <- y[i]   + inte*(2*pi) 
                y[i-1] <- y[i-1] + inte*(2*pi)
            }

            if( abs(y[i] - y[i-1]) >= dif ){ 
                temp1 <- y[i] + pi 
                temp2 <- y[i] + 2*pi
                temp3 <- y[i] - pi
                temp4 <- y[i] - 2*pi
                temp5 <- y[i]
                ind   <- which.min( c( abs(temp1 - y[i-1]), abs(temp2 - y[i-1]), 
                         abs(temp3 - y[i-1]), abs(temp4 - y[i-1]), abs(temp5 - y[i-1]) ) )
                if(ind == 1) y[i] <- temp1 + inte*(2*pi)
                if(ind == 2) y[i] <- temp2 + inte*(2*pi) 
                if(ind == 3) y[i] <- temp3 + inte*(2*pi) 
                if(ind == 4) y[i] <- temp4 + inte*(2*pi) 
                if(ind == 5) y[i] <- temp5 + inte*(2*pi) 
                y[i-1] <- y[i-1] + inte*(2*pi)
            }      
        }
    }

    y.loess <- loess(y ~ x, span=span)
    x.assum <- seq(min(x), max(x), len=10000)
    y.assum <- as.numeric( predict(y.loess, data.frame(x = x.assum)) )
    y.pred  <- as.numeric( predict(y.loess, data.frame(x = x)) )

    if(auto.adj == "T" | auto.adj == "TRUE"){
        y.dif   <- abs(y - y.pred)
        quan    <- quantile(y.dif, c(0.25, 0.75))
        temp    <- fold*(quan[2] - quan[1])        
        ind1    <- which(y.dif > quan[2] + temp)
        ind2    <- which(y.dif < quan[1] - temp)  
        ind0  <- c(ind1, ind2)
        x.exc <- x[ind0]
        y.exc <- y[ind0]
        if(length(ind0) > 0){
            x     <- x[-ind0]
            y     <- y[-ind0]
        }
    }

    if(fig.opt == "T" | fig.opt == "TRUE"){
        win.graph()
        par(mar=c(5, 5, 1, 1))

        y.loess <- loess(y ~ x, span=span)
        x.assum <- seq(min(x), max(x), len=10000)
        y.assum <- as.numeric( predict(y.loess, data.frame(x = x.assum)) )

        plot(x, y, pch=1, xlab="Year", ylab="Corrected angle")
        lines(x.assum, y.assum, col=2)

        if(auto.adj == "T" | auto.adj == "TRUE"){
            if(length(ind0) > 0){
                plot(x, y, pch=1, xlab="Year", ylab="Corrected angle", 
                     xlim=c(min( min(x), min(x.exc) ), max(max(x), max(x.exc))), 
                     ylim=c(min( min(y), min(y.exc) ), max(max(y), max(y.exc))) )
                points(x.exc, y.exc, pch=1, col=4)
                points(x.exc, y.exc, pch=4, col=4, cex=2)
                lines(x.assum, y.assum, col=2)
            }
        }


        tiff(filename = "c:/corr.angle.tif", width = 72, height = 72, 
            units = "mm", pointsize = 5, res = 900) 
        par(mar=c(5, 5, 1, 1))
        plot(x, y, pch=1, xlab="Year", ylab="Corrected angle", cex.lab=1.5, cex.axis=1.5, cex=2)
        lines(x.assum, y.assum, col=2)

        if(auto.adj == "T" | auto.adj == "TRUE"){
            if(length(ind0) > 0){
                plot(x, y, pch=1, xlab="Year", ylab="Corrected angle", cex.lab=1.5, cex.axis=1.5,
                     xlim=c(min( min(x), min(x.exc) ), max(max(x), max(x.exc))), 
                     ylim=c(min( min(y), min(y.exc) ), max(max(y), max(y.exc))), cex=2 )
                points(x.exc, y.exc, pch=1, col=4, cex=2)
                points(x.exc, y.exc, pch=4, col=4, cex=4)
                lines(x.assum, y.assum, col=2)
            }
        }
        dev.off()


    }
    if(auto.adj == "T" | auto.adj == "TRUE"){
        return( list(x=x, y=y, x.exc=x.exc, y.exc=y.exc) )
    }
    if(auto.adj != "T" & auto.adj != "TRUE"){
        return( list(x=x, y=y) )
    }
}
#### Ending of the "angle.corr" function ##############################


#### Starting of the "perimeter.sf" function ##########################
perimeter.sf <- function(par){
    # perimeter.sf function
    # Codes were developed on mid-September, 2014
    # Email: peijianshi@gmail.com (Dr. Peijian Shi)
    
    par            <- rbind(par)
    pred.perimeter <- c()
    for(i in 1:nrow(par)){
        temp <- par[i,]
        a    <- temp[1]
        k    <- temp[2]
        n    <- temp[3]
        b    <- k*a
     
        y.deri <- function(x){
            -b*(x/a)^(-1+n)*(1-(x/a)^n)^(-1+1/n) / a
        }

        arc.len <- function(x){
            sqrt(1+y.deri(x)^2)
        }

        pred.perimeter[i] <- 4*integrate(arc.len, 0, a)$value
    }
    list(pred.perimeter= pred.perimeter)
}
#### Ending of the "perimeter.sf" function ############################


#### Starting of the "optim.circle" function ##########################
optim.circle <- function(x, y, x0.initial=NULL, y0.initial=NULL, radius.initial=NULL, 
                         fig.opt="F", para.list="F", convergence="Chi.square", cd=NULL){
    # optim.circle function
    # Codes were developed in mid-July, 2015 
    # Email: peijianshi@gmail.com (Dr. Peijian Shi)

    if( is.null(x0.initial) ){
        x0.initial <- (min(x)[1] + max(x)[1])/2
    }

    if( is.null(y0.initial) ){
        y0.initial <- (min(y)[1] + max(y)[1])/2
    }

    if( is.null(radius.initial) ){
        radius1        <- (min(x)[1] + max(x)[1])/2
        radius2        <- (min(y)[1] + max(y)[1])/2
        radius.initial <- mean(c(radius1, radius2))        
    }

    control.fun <- function(z){
        x0      <- z[1]
        y0      <- z[2]
        radius  <- z[3]
        r.obs   <- sqrt( (x-x0)^2 + (y-y0)^2 )
        ex      <- radius
        if(convergence == "Chi.square"){
            return( abs( sum((r.obs-ex)^2/ex) ) )
        }
        if(convergence == "RSS"){
            return( sum( (r.obs - ex)^2 ) )
        }
    }  

    OptimResult <- optim(c(x0.initial, y0.initial, radius.initial), control.fun)

    goal.x0     <- OptimResult$par[1]
    goal.y0     <- OptimResult$par[2]
    goal.radius <- OptimResult$par[3]

    if(convergence=="Chi.square"){
        if( goal.radius > 5*max(c(max(x)[1]-min(x)[1], max(y)[1]-min(y)[1]))){
          radius1 <- (min(x)[1] + max(x)[1])/2
          radius2 <- (min(y)[1] + max(y)[1])/2
          temp    <- mean(c(radius1, radius2)) 
          if(is.null(cd)){ cd <- 10 } 
          radius.range <- seq( 0.001*temp, 1*temp, len=cd )
          mat     <- matrix(NA, ncol=4, nrow=cd)
          rss.arr <- c()
          for(h in 1:cd){
            Sys.sleep(.005)
            cat(h, paste("of ", cd, "\r", sep=""))             
            flush.console()               
            if (h%%cd == 0) cat("\n")
            results <- optim(c(x0.initial, y0.initial, radius.range[h]), control.fun)            
            P       <- results$par[1:3]           
            tv.rss  <- sum((  sqrt( (x-P[1])^2 + (y-P[2])^2 ) - P[3]  )^2)            
            rss.arr <- c(rss.arr, tv.rss)
            mat[h,] <- c(P, tv.rss)
          }   
          # print(mat)
          mat      <<- mat 
          goal.arr <- mat[which(rss.arr==min(rss.arr)[1])[1], ]
          goal.x0  <- goal.arr[1]
          goal.y0  <- goal.arr[2]
          goal.radius <- goal.arr[3]
        }
    }
                 
    x.obs       <- x - goal.x0
    y.obs       <- y - goal.y0
    r.obs       <- sqrt( x.obs^2 + y.obs^2 )
    r.pred      <- rep(goal.radius, len=length(x))
    x1          <- x.obs
    y1          <- y.obs
    phi         <- seq(0, 2*pi, len=5000)
    x2          <- goal.radius*cos(phi)    
    y2          <- goal.radius*sin(phi)
    goal.par    <- c(goal.x0, goal.y0, goal.radius) 

    if(fig.opt == "T" | fig.opt == "TRUE"){
        win.graph()
        par(mar=c(4, 4, 1, 1))
        plot(x1+goal.x0, y1+goal.y0, xlab="x", ylab="y", pch=1, col=1, asp=1)
        lines(x2+goal.x0, y2+goal.y0, col=2, lwd=1)
        abline(h=0+goal.y0, lty=2, col=4)

        tiff(file = "c:/Circle.data.fitting.tif", width = 72, height = 72, 
            units = "mm", pointsize = 5, res = 900)
        par(mar=c(5, 5, 1, 1))
        plot(x1+goal.x0, y1+goal.y0, xlab="x", ylab="y", pch=1, 
             asp=1, cex.lab=1.5, cex.axis=1.5, col=1)
        lines(x2+goal.x0, y2+goal.y0, col=2, lwd=2)
        abline(h=0+goal.y0, lty=2, col=4)        
        dev.off()
    }
    
    RSS        <- sum((r.obs - r.pred)^2)
    Chi.square <- sum( abs( (r.obs - r.pred)^2/r.pred ) )    
    R.square   <- NA
    
    para.tab   <- data.frame(Parameter = c("x0", "y0", "radius", 
                    "R.square", "RSS", "Chi.square", "sample.size"), 
                    Estimate = c(goal.par, R.square, RSS, Chi.square, length(x)))
    

    if(para.list == "T" | para.list == "TRUE"){
        print(para.tab)
        cat("\n")
    }
  
    return( list(par=goal.par, x0=goal.par[1], y0=goal.par[2], radius=goal.par[3], 
        R.square=R.square, RSS=RSS, Chi.square=Chi.square, sample.size=length(x)) )    

}
#### Ending of the "optim.circle" function ############################
